# Supplementary material for: Impact of the SARS-CoV-2 Pandemic on Oral and Maxillofacial Surgery Activity: A Seven-Year Retrospective Study from a Romanian Emergency Hospital
Source: Medicina (Kaunas). 2026 Jun 10;62(6):1129. doi: 10.3390/medicina62061129 (PMC13303528; doi:10.3390/medicina62061129)
Supplement: Supplementary file 1 [file medicina-62-01129-s001.zip › Table_S1.xlsx.xlsx]

## Sheet: Sheet1
ICD-10 Code	Pre-pandemic (2018–2019, n)	Pre-pandemic (%)	Pandemic (2020–2022, n)	Pandemic (%)	Post-pandemic (2023–2024, n)	Post-pandemic (%)
A18.2	1	0.02	1	0.03	0	0
A41.8	0	0	0	0	1	0.03
A41.9	1	0.02	6	0.16	3	0.08
B34.2	0	0	1	0.03	0	0
C00.0	0	0	0	0	1	0.03
C00.1	3	0.07	7	0.19	1	0.03
C00.5	1	0.02	0	0	0	0
C00.6	1	0.02	0	0	0	0
C00.8	0	0	2	0.05	4	0.1
C00.9	4	0.1	3	0.08	1	0.03
C01	2	0.05	1	0.03	1	0.03
C02.0	1	0.02	1	0.03	0	0
C02.1	15	0.37	9	0.25	1	0.03
C02.2	2	0.05	3	0.08	0	0
C02.3	1	0.02	1	0.03	0	0
C02.8	15	0.37	7	0.19	1	0.03
C02.9	18	0.44	7	0.19	4	0.1
C03.0	0	0	0	0	1	0.03
C03.1	3	0.07	0	0	0	0
C03.9	0	0	0	0	1	0.03
C04.0	4	0.1	8	0.22	5	0.13
C04.1	2	0.05	1	0.03	0	0
C04.8	12	0.29	9	0.25	2	0.05
C04.9	5	0.12	1	0.03	3	0.08
C05.0	1	0.02	2	0.05	1	0.03
C05.1	1	0.02	4	0.11	1	0.03
C05.8	4	0.1	5	0.14	1	0.03
C05.9	1	0.02	1	0.03	0	0
C06.0	2	0.05	5	0.14	2	0.05
C06.1	1	0.02	0	0	0	0
C06.2	2	0.05	1	0.03	2	0.05
C06.8	10	0.25	7	0.19	2	0.05
C06.9	4	0.1	5	0.14	3	0.08
C07	9	0.22	12	0.33	1	0.03
C08.0	0	0	0	0	1	0.03
C08.1	1	0.02	0	0	0	0
C08.8	0	0	1	0.03	2	0.05
C08.9	1	0.02	3	0.08	0	0
C09.1	0	0	1	0.03	0	0
C10.2	1	0.02	0	0	0	0
C10.8	0	0	1	0.03	0	0
C11.9	0	0	0	0	1	0.03
C14.8	1	0.02	1	0.03	0	0
C30.0	2	0.05	4	0.11	0	0
C31.0	1	0.02	1	0.03	0	0
C41.02	4	0.1	1	0.03	0	0
C41.1	3	0.07	1	0.03	2	0.05
C41.9	1	0.02	0	0	0	0
C43.1	1	0.02	2	0.05	1	0.03
C43.3	3	0.07	3	0.08	0	0
C43.4	0	0	1	0.03	0	0
C44.0	0	0	1	0.03	0	0
C44.1	2	0.05	1	0.03	0	0
C44.2	2	0.05	2	0.05	0	0
C44.3	13	0.32	17	0.47	7	0.18
C44.4	0	0	2	0.05	1	0.03
C44.8	3	0.07	2	0.05	3	0.08
C44.9	1	0.02	5	0.14	1	0.03
C49.0	3	0.07	6	0.16	6	0.15
C49.8	2	0.05	1	0.03	0	0
C49.9	0	0	1	0.03	0	0
C69.6	3	0.07	4	0.11	1	0.03
C69.8	0	0	2	0.05	0	0
C73	1	0.02	0	0	0	0
C76.0	8	0.2	2	0.05	7	0.18
C76.8	2	0.05	0	0	0	0
C77.0	1	0.02	7	0.19	6	0.15
C79.81	0	0	1	0.03	0	0
C79.88	0	0	1	0.03	0	0
C96.7	0	0	0	0	1	0.03
D00.0	1	0.02	8	0.22	3	0.08
D01.9	0	0	1	0.03	0	0
D04.3	2	0.05	2	0.05	1	0.03
D04.8	0	0	0	0	3	0.08
D09.7	0	0	1	0.03	1	0.03
D09.9	1	0.02	0	0	0	0
D10.0	9	0.22	1	0.03	1	0.03
D10.1	16	0.39	3	0.08	5	0.13
D10.2	1	0.02	0	0	2	0.05
D10.3	17	0.42	4	0.11	33	0.84
D10.5	1	0.02	0	0	0	0
D11.0	98	2.41	37	1.02	42	1.07
D11.7	2	0.05	1	0.03	1	0.03
D11.9	2	0.05	0	0	5	0.13
D14.0	3	0.07	1	0.03	1	0.03
D16.42	34	0.83	5	0.14	2	0.05
D16.5	19	0.47	2	0.05	1	0.03
D17.0	6	0.15	2	0.05	2	0.05
D17.9	1	0.02	0	0	0	0
D18.00	2	0.05	0	0	0	0
D18.01	2	0.05	0	0	0	0
D18.05	3	0.07	1	0.03	1	0.03
D18.08	1	0.02	0	0	1	0.03
D21.0	26	0.64	8	0.22	4	0.1
D22.3	1	0.02	0	0	0	0
D23.1	4	0.1	0	0	0	0
D23.2	1	0.02	0	0	1	0.03
D23.3	29	0.71	2	0.05	3	0.08
D23.9	2	0.05	1	0.03	0	0
D31.6	3	0.07	0	0	0	0
D36.0	6	0.15	3	0.08	0	0
D36.7	3	0.07	1	0.03	1	0.03
D37.0	431	10.58	556	15.29	621	15.83
D37.7	3	0.07	4	0.11	0	0
D37.9	2	0.05	4	0.11	0	0
D38.5	1	0.02	0	0	0	0
D44.2	1	0.02	0	0	0	0
D44.4	1	0.02	0	0	0	0
D47.0	0	0	1	0.03	0	0
D47.7	0	0	0	0	1	0.03
D47.9	2	0.05	2	0.05	2	0.05
D48.0	1	0.02	3	0.08	4	0.1
D48.1	66	1.62	232	6.38	240	6.12
D48.2	0	0	1	0.03	0	0
D48.5	57	1.4	34	0.93	33	0.84
D48.6	0	0	0	0	1	0.03
D48.7	59	1.45	111	3.05	61	1.56
D48.9	14	0.34	53	1.46	29	0.74
D64.9	0	0	1	0.03	0	0
D68.3	3	0.07	12	0.33	2	0.05
D69.8	1	0.02	0	0	1	0.03
D69.9	0	0	1	0.03	0	0
G44.8	3	0.07	0	0	1	0.03
G50.0	41	1.01	21	0.58	19	0.48
G50.1	2	0.05	1	0.03	0	0
G50.9	1	0.02	0	0	0	0
G51.8	0	0	0	0	1	0.03
G52.1	0	0	1	0.03	0	0
G52.8	1	0.02	0	0	0	0
H02.5	0	0	1	0.03	0	0
H05.5	0	0	1	0.03	0	0
H57.8	0	0	1	0.03	0	0
H83.1	2	0.05	0	0	0	0
I10	0	0	0	0	1	0.03
I46.9	1	0.02	4	0.11	3	0.08
I77.6	0	0	1	0.03	0	0
I88.1	2	0.05	0	0	0	0
I88.8	2	0.05	0	0	1	0.03
I88.9	0	0	1	0.03	0	0
I89.9	0	0	1	0.03	0	0
J01.0	12	0.29	8	0.22	6	0.15
J01.1	1	0.02	0	0	0	0
J01.2	1	0.02	0	0	0	0
J01.4	1	0.02	1	0.03	0	0
J32.0	53	1.3	26	0.71	47	1.2
J32.1	1	0.02	0	0	0	0
J32.4	1	0.02	0	0	0	0
J32.9	1	0.02	1	0.03	1	0.03
J33.8	1	0.02	0	0	0	0
J34.0	0	0	1	0.03	0	0
J34.1	6	0.15	3	0.08	1	0.03
J34.2	1	0.02	0	0	0	0
J34.8	4	0.1	5	0.14	8	0.2
J35.2	1	0.02	0	0	0	0
J39.0	3	0.07	0	0	1	0.03
J39.1	0	0	2	0.05	0	0
J95.8	1	0.02	0	0	0	0
K00.1	1	0.02	0	0	1	0.03
K00.4	0	0	0	0	1	0.03
K00.6	5	0.12	0	0	28	0.71
K00.8	0	0	1	0.03	2	0.05
K01.0	104	2.55	33	0.91	100	2.55
K01.1	1	0.02	1	0.03	1	0.03
K02.3	1	0.02	0	0	0	0
K02.8	1	0.02	5	0.14	0	0
K02.9	6	0.15	2	0.05	2	0.05
K03.8	0	0	5	0.14	4	0.1
K03.9	2	0.05	1	0.03	1	0.03
K04.2	0	0	1	0.03	0	0
K04.4	2	0.05	0	0	0	0
K04.5	60	1.47	26	0.71	4	0.1
K04.6	6	0.15	3	0.08	4	0.1
K04.7	13	0.32	2	0.05	1	0.03
K04.8	58	1.42	7	0.19	8	0.2
K04.9	6	0.15	0	0	1	0.03
K05.1	0	0	0	0	1	0.03
K05.2	0	0	1	0.03	0	0
K05.3	3	0.07	3	0.08	0	0
K05.4	3	0.07	2	0.05	2	0.05
K05.5	4	0.1	1	0.03	0	0
K06.1	21	0.52	7	0.19	12	0.31
K06.2	1	0.02	2	0.05	0	0
K06.8	17	0.42	9	0.25	21	0.54
K06.9	8	0.2	3	0.08	8	0.2
K07.0	2	0.05	8	0.22	23	0.59
K07.1	2	0.05	2	0.05	8	0.2
K07.2	1	0.02	0	0	2	0.05
K07.5	2	0.05	2	0.05	1	0.03
K07.6	4	0.1	1	0.03	0	0
K07.8	0	0	0	0	6	0.15
K07.9	1	0.02	1	0.03	0	0
K08.2	7	0.17	8	0.22	22	0.56
K08.3	41	1.01	35	0.96	69	1.76
K08.81	1	0.02	0	0	0	0
K08.88	0	0	0	0	3	0.08
K08.9	11	0.27	7	0.19	29	0.74
K09.0	12	0.29	2	0.05	1	0.03
K09.1	8	0.2	7	0.19	5	0.13
K09.2	24	0.59	7	0.19	8	0.2
K09.8	6	0.15	2	0.05	10	0.25
K09.9	10	0.25	6	0.16	10	0.25
K10.0	2	0.05	1	0.03	1	0.03
K10.2	600	14.73	353	9.71	511	13.03
K10.3	0	0	0	0	1	0.03
K10.8	9	0.22	9	0.25	18	0.46
K10.9	1	0.02	2	0.05	2	0.05
K11.0	0	0	1	0.03	0	0
K11.1	3	0.07	5	0.14	4	0.1
K11.2	5	0.12	3	0.08	5	0.13
K11.3	8	0.2	7	0.19	4	0.1
K11.4	0	0	0	0	1	0.03
K11.5	8	0.2	17	0.47	19	0.48
K11.6	2	0.05	1	0.03	0	0
K11.7	0	0	1	0.03	1	0.03
K11.8	10	0.25	15	0.41	16	0.41
K11.9	1	0.02	1	0.03	5	0.13
K12.0	0	0	0	0	1	0.03
K12.1	1	0.02	1	0.03	0	0
K12.2	302	7.41	119	3.27	67	1.71
K13.0	1	0.02	0	0	0	0
K13.1	1	0.02	0	0	0	0
K13.2	0	0	3	0.08	8	0.2
K13.3	0	0	0	0	1	0.03
K13.6	1	0.02	1	0.03	2	0.05
K13.7	7	0.17	2	0.05	2	0.05
K14.2	0	0	0	0	1	0.03
K14.4	1	0.02	0	0	0	0
K14.8	3	0.07	1	0.03	1	0.03
L02.0	51	1.25	147	4.04	202	5.15
L02.1	5	0.12	6	0.16	24	0.61
L02.2	0	0	14	0.38	3	0.08
L02.3	0	0	2	0.05	4	0.1
L02.8	0	0	0	0	1	0.03
L02.9	0	0	2	0.05	1	0.03
L03.2	48	1.18	133	3.66	161	4.11
L03.3	1	0.02	0	0	0	0
L03.8	1	0.02	5	0.14	10	0.25
L03.9	1	0.02	1	0.03	3	0.08
L04.0	6	0.15	5	0.14	1	0.03
L04.1	0	0	0	0	1	0.03
L08.8	1	0.02	3	0.08	0	0
L08.9	2	0.05	0	0	1	0.03
L30.9	0	0	0	0	1	0.03
L43.8	0	0	1	0.03	0	0
L43.9	0	0	0	0	1	0.03
L57.0	0	0	1	0.03	0	0
L71.1	0	0	0	0	1	0.03
L72.1	1	0.02	0	0	0	0
L90.5	1	0.02	0	0	0	0
L91.0	4	0.1	1	0.03	3	0.08
L98.0	0	0	0	0	1	0.03
L98.4	1	0.02	0	0	0	0
L98.6	1	0.02	0	0	0	0
L98.8	0	0	1	0.03	1	0.03
L98.9	1	0.02	0	0	1	0.03
M13.98	1	0.02	0	0	0	0
M35.0	1	0.02	0	0	18	0.46
M43.6	1	0.02	0	0	0	0
M54.82	0	0	1	0.03	0	0
M62.48	0	0	0	0	1	0.03
M62.49	0	0	1	0.03	0	0
M67.40	0	0	4	0.11	1	0.03
M67.48	0	0	6	0.16	4	0.1
M67.49	1	0.02	25	0.69	9	0.23
M79.50	0	0	0	0	1	0.03
M79.58	1	0.02	1	0.03	0	0
M79.59	0	0	0	0	2	0.05
M79.88	1	0.02	0	0	0	0
M84.08	3	0.07	0	0	1	0.03
M84.09	4	0.1	0	0	0	0
M84.40	1	0.02	0	0	0	0
M84.88	1	0.02	0	0	0	0
M84.98	2	0.05	0	0	0	0
M85.08	2	0.05	0	0	0	0
M85.38	1	0.02	1	0.03	0	0
M85.88	1	0.02	1	0.03	0	0
M86.39	1	0.02	0	0	0	0
M86.48	1	0.02	0	0	2	0.05
M86.49	2	0.05	0	0	2	0.05
M86.69	0	0	0	0	1	0.03
M86.98	2	0.05	0	0	1	0.03
M86.99	1	0.02	0	0	1	0.03
M87.00	0	0	0	0	1	0.03
M87.10	5	0.12	23	0.63	19	0.48
M87.12	1	0.02	0	0	1	0.03
M87.18	25	0.61	13	0.36	17	0.43
M87.19	3	0.07	0	0	11	0.28
M87.30	0	0	1	0.03	0	0
M87.38	1	0.02	1	0.03	0	0
M87.39	1	0.02	0	0	0	0
M87.88	1	0.02	0	0	3	0.08
M87.89	0	0	1	0.03	0	0
M87.90	2	0.05	1	0.03	1	0.03
M87.98	4	0.1	1	0.03	5	0.13
M87.99	0	0	1	0.03	3	0.08
M95.0	0	0	0	0	2	0.05
Q17.2	0	0	0	0	1	0.03
Q18.0	2	0.05	0	0	3	0.08
Q18.5	0	0	1	0.03	0	0
Q18.8	1	0.02	0	0	0	0
Q35.1	0	0	0	0	2	0.05
Q35.3	0	0	2	0.05	4	0.1
Q35.5	1	0.02	1	0.03	1	0.03
Q35.9	0	0	1	0.03	2	0.05
Q36.1	0	0	0	0	1	0.03
Q37.0	1	0.02	0	0	2	0.05
Q37.1	1	0.02	0	0	4	0.1
Q37.2	0	0	0	0	3	0.08
Q37.3	0	0	0	0	3	0.08
Q37.4	0	0	4	0.11	3	0.08
Q37.5	1	0.02	1	0.03	5	0.13
Q37.8	0	0	0	0	2	0.05
Q37.9	0	0	0	0	1	0.03
Q38.0	1	0.02	0	0	0	0
Q38.1	1	0.02	2	0.05	0	0
Q38.5	0	0	4	0.11	0	0
Q38.8	0	0	1	0.03	0	0
Q67.0	1	0.02	2	0.05	2	0.05
Q68.0	1	0.02	0	0	0	0
Q75.9	0	0	0	0	1	0.03
Q85.0	2	0.05	0	0	2	0.05
Q87.18	0	0	0	0	1	0.03
Q89.23	1	0.02	1	0.03	1	0.03
Q89.24	2	0.05	0	0	0	0
Q89.71	11	0.27	1	0.03	0	0
R04.0	1	0.02	0	0	0	0
R04.1	0	0	0	0	1	0.03
R09.2	0	0	2	0.05	0	0
R22.0	0	0	1	0.03	0	0
R22.1	2	0.05	1	0.03	0	0
R23.8	1	0.02	0	0	0	0
R52.0	3	0.07	2	0.05	0	0
R58	5	0.12	7	0.19	2	0.05
R59.0	33	0.81	28	0.77	20	0.51
R59.1	1	0.02	1	0.03	0	0
R59.9	1	0.02	2	0.05	2	0.05
R60.0	0	0	1	0.03	0	0
R63.3	1	0.02	0	0	1	0.03
S00.1	1	0.02	0	0	0	0
S00.24	0	0	0	0	1	0.03
S00.7	0	0	0	0	1	0.03
S00.95	1	0.02	0	0	0	0
S01.0	0	0	0	0	1	0.03
S01.1	5	0.12	2	0.05	1	0.03
S01.20	2	0.05	0	0	1	0.03
S01.21	1	0.02	0	0	0	0
S01.29	0	0	1	0.03	1	0.03
S01.39	0	0	1	0.03	0	0
S01.41	3	0.07	2	0.05	0	0
S01.42	6	0.15	0	0	3	0.08
S01.43	4	0.1	1	0.03	2	0.05
S01.49	0	0	0	0	3	0.08
S01.50	0	0	0	0	2	0.05
S01.51	2	0.05	0	0	2	0.05
S01.52	1	0.02	0	0	2	0.05
S01.53	10	0.25	4	0.11	4	0.1
S01.54	3	0.07	0	0	2	0.05
S01.55	0	0	0	0	1	0.03
S01.59	0	0	1	0.03	2	0.05
S01.7	4	0.1	0	0	5	0.13
S01.88	3	0.07	2	0.05	1	0.03
S01.9	2	0.05	2	0.05	1	0.03
S02.0	1	0.02	4	0.11	0	0
S02.2	48	1.18	10	0.27	5	0.13
S02.3	6	0.15	12	0.33	5	0.13
S02.4	91	2.23	94	2.58	59	1.5
S02.5	2	0.05	1	0.03	1	0.03
S02.60	13	0.32	8	0.22	14	0.36
S02.61	1	0.02	4	0.11	4	0.1
S02.62	8	0.2	12	0.33	10	0.25
S02.64	3	0.07	0	0	1	0.03
S02.65	7	0.17	17	0.47	4	0.1
S02.66	5	0.12	3	0.08	0	0
S02.67	2	0.05	1	0.03	0	0
S02.68	24	0.59	28	0.77	23	0.59
S02.69	84	2.06	86	2.36	80	2.04
S02.7	7	0.17	8	0.22	10	0.25
S02.8	12	0.29	12	0.33	16	0.41
S02.9	8	0.2	5	0.14	5	0.13
S03.1	1	0.02	0	0	0	0
S03.3	0	0	1	0.03	0	0
S05.8	1	0.02	0	0	0	0
S07.0	1	0.02	0	0	0	0
S09.0	0	0	2	0.05	0	0
S09.8	0	0	1	0.03	0	0
S11.88	0	0	0	0	1	0.03
S11.9	0	0	1	0.03	0	0
S81.88	0	0	0	0	1	0.03
T00.0	0	0	1	0.03	0	0
T14.20	1	0.02	0	0	0	0
T17.0	4	0.1	1	0.03	1	0.03
T17.1	0	0	0	0	1	0.03
T18.0	1	0.02	2	0.05	1	0.03
T79.2	1	0.02	1	0.03	0	0
T79.8	2	0.05	0	0	2	0.05
T79.9	0	0	0	0	1	0.03
T81.0	1	0.02	2	0.05	2	0.05
T81.3	0	0	4	0.11	0	0
T81.5	1	0.02	0	0	0	0
T81.8	2	0.05	4	0.11	1	0.03
T81.9	0	0	0	0	2	0.05
T84.2	1	0.02	0	0	0	0
T84.6	2	0.05	0	0	0	0
T84.8	1	0.02	0	0	0	0
T85.78	0	0	2	0.05	0	0
T85.9	0	0	1	0.03	0	0
T88.8	16	0.39	50	1.37	36	0.92
T88.9	5	0.12	5	0.14	1	0.03
T89.00	1	0.02	0	0	0	0
T89.01	0	0	2	0.05	2	0.05
T89.02	1	0.02	2	0.05	1	0.03
T89.03	1	0.02	0	0	0	0
Z41.1	0	0	0	0	1	0.03
Z44.0	0	0	0	0	1	0.03
Z47.0	24	0.59	25	0.69	19	0.48
Z48.8	3	0.07	5	0.14	4	0.1
Z48.9	0	0	1	0.03	2	0.05
Z50.8	0	0	0	0	1	0.03
