# Supplementary material for: Impact of the SARS-CoV-2 Pandemic on Oral and Maxillofacial Surgery Activity: A Seven-Year Retrospective Study from a Romanian Emergency Hospital
Source: Medicina (Kaunas). 2026 Jun 10;62(6):1129. doi: 10.3390/medicina62061129 (PMC13303528; doi:10.3390/medicina62061129)
Supplement: Supplementary file 1 [file medicina-62-01129-s001.zip › Table_S2.xlsx.xlsx]

## Sheet: Sheet1
County	Pre-pandemic (2018–2019, n)	Pre-pandemic (%)	Pandemic (2020–2022, n)	Pandemic (%)	Post-pandemic (2023–2024, n)	Post-pandemic (%)
Timiș	1894	46.5	1517	41.7	1602	40.9
Caraș-Severin	546	13.4	473	13	509	13
Arad	469	11.5	400	11	431	11
Hunedoara	326	8	291	8	313	8
Mehedinți	265	6.5	218	6	235	6
Other counties	574	14.1	738	20.3	826	21.1
